# Supplementary material for: Immune profiles in mouse brain and testes infected by Zika virus with variable pathogenicity
Source: Front Cell Infect Microbiol. 2022 Aug 4;12:948980. doi: 10.3389/fcimb.2022.948980 (PMC9385972; doi:10.3389/fcimb.2022.948980)
Supplement: Supplementary file 4 [file DataSheet_1.xls]

## Sheet: Sheet1
Table S1. Functional interparetation of K-means clusters
Module	Keyword Selection	Annotation Summary	Genes
A1	immune, IFN, NOD, apoptotic, innate	inflammatory response; NOD-like receptor signaling pathway; Neutrophil degranulation; regulation of type I interferon production; Apoptosis	Ifit1bl1	Flnc	Casp8	Tmem140	Myof	Cd84	Thbs1	Tlr13	Ifitm1	Casp1	Mapkapk3	Il15ra	Tubb6	Socs1	Rin3	Ggta1	Pik3r5	Crispld2	Adam8	Loxl3	Hdc	Klhl6	Emp1	Tor4a	Serpinb6b	Sphk1	Pik3cg	Ecscr	Slc16a9	Dok1	S100a4	Itgb3	Nr1h3	Glis3	Tes	4930523C07Rik	Lrg1	Nfam1	Calca	Pik3r6	P2ry14	Lpxn	Lipg	Vill	S1pr2	Pmaip1	Samsn1
A2	immune, IFN-beta, IFN-alpha, innate	response to interferon-beta; regulation of innate immune response; ISG15 antiviral mechanism; response to interferon-alpha	Mpeg1	Serping1	H2-K1	Oasl2	Rnf213	Ifit3	Irf7	Stat1	Isg15	Ifit1	Bst2	H2-Q4	Ly6a	C4b	H2-T23	Gbp6	Lgals3bp	H2-T22	Igtp	Iigp1	Irgm1	Ifitm3	Gbp3	H2-Q7	Ifit2	Gbp2	Tap1	Rsad2	Usp18	Psmb8	Ifit3b	Gbp7	Lgals9	Samhd1	Uba7	Samd9l	Parp14	Parp12	Cd74	Eif2ak2	Irf9	Tap2	Slfn5	Herc6	Xaf1	Ifih1	Irgm2
A3	immune, IFN-beta	cellular response to interferon-beta; T cell activation; interferon-gamma production; Neutrophil degranulation	Serpina3f	Ms4a4d	Hp	Apol6	Slc28a2	Ch25h	Clec4a1	Il18rap	Tnfsf8	Bst1	Fpr2	Ccl2	Lilr4b	Ifi205	Ubd	Il1rn	Gm4841	Acod1	Gm49339	Ifi208	Ccl7	Slamf7	Sell	Gzma	Ms4a4b	Batf2	Mlkl	Tgm1	Gm12185	Itgax	Cyp4f18	Ccl4	Gm5431	Ly6i	Cd8a	AA467197	Cst7	Nkg7	Plbd1	Phf11a	Gimap3	Fgr	Sct	Spn	Napsa	Msr1	Cytip
A4	immune, IFN-beta, virus,	response to virus; cellular response to interferon-beta; type I interferon signaling pathway; Neutrophil degranulation	Cxcl9	Slfn4	Cxcl10	Mx1	Nlrc5	Oas2	Cfb	Ly6c2	Zbp1	Ifi204	Oasl1	Ifi211	Gbp10	Phf11d	Ccl5	Gm4951	Plac8	Oas3	Gm43302	Ifi213	Oas1g	Ifi209	Lilrb4a	Gzmb	Ms4a4c	Ifi207	Lcn2	Slfn1	Ifi206	Cd300lf	Fcgr4	F830016B08Rik	Phf11b	Ccl12	Siglec1	Gbp8	Apol9b	Apol9a	Gimap4	Ly9
B1	immune, IFNG, NK	positive regulation of immune response; response to interferon-gamma; Natural killer cell mediated cytotoxicity	Irf1	Lgals3	Xdh	Gpnmb	Serpina3g	Tnfrsf1b	C3ar1	Capg	H2-Q6	Tgtp2	Gbp4	Ifi44	Tgtp1	Oas1a	Ifi47	Helz2	Ifi27l2a	Trim30a	Gbp5	Parp10	Gbp9	Tgfbi	Gvin1	Parp9	Slfn2	Ifi203	Psmb9	Gm4070	Ddx60	Slfn8	Mndal	H2-Ab1	Cd274	Trim12a	Sp100	Trim12c	Ptprc	Tspo	Cd52	Fcgr1	Dhx58	H2-Aa	Ms4a6c	Icam1	9930111J21Rik2	C3	Fgl2
B2	immune, IFNG, NK, T	positive regulation of immune response; interferon-gamma production; T cell mediated immunity; Natural killer cell mediated cytotoxicity	Ms4a8a	Gm21541	Cd300lb	Il6	Lilra6	Pilrb1	Ifnb1	Pilrb2	Il10	Trim55	Tmem171	Klrb1c	Serpinb9b	Rhbg	Gpr15	Klrc2	Cd160	Krt6a	F7	Gm14548	Kcnj15	Loxl4	Pde6b	Gm10521	Krt75	Slc30a2	A730049H05Rik	Krt16	Cfi	Gm5150	Ptgir	A530032D15Rik	Skint3	Izumo1r	Rnf183	Tnip3	Tfpi2	Kctd19	Gm614	Hmga2	Xcl1	Tnfsf14	Pdcd1lg2	Nipal1	Bdkrb1	Gm15448	Mlana
B3	immune, T	negative regulation of immunoglobulin production; inflammatory response; regulation of T cell differentiation in thymus	Mpz	Clec4n	Ifnlr1	Loxhd1	Sprr1a	Trim10	A930009A15Rik	Dgat2l6	Npcd	Siglecg	2010109I03Rik	Efhb	Tespa1	Scn10a	Spo11	Slc44a3	Trem3	Glrp1	Gdf15	Rgs9bp	Slamf1	Tmem156	Prss30	Lilra5	Il13ra2	Dscc1	Foxp3	Serpinf2	Wdr49	Cdh26	Glycam1	Mcoln2	Xlr4a	Rtp3	Kynu	Bcl2l14	Tgm6	Slpi	Gm20662	Apol7a	Fam124b	Scd4	Gm14137	Ccr9	Gprc5a	Insl3	Wdr27
B4	immune, NK-Kb, ROS, apoptotic	positive regulation of immune response; negative regulation of immune system process; NF-kappa B signaling pathway; reactive oxygen species metabolic process; positive regulation of apoptotic process	Fcer1g	Parp3	Plin2	Cd44	Srgn	S1pr3	Itga5	Il4ra	Ecm1	Cyr61	Cd53	S100a11	Tnc	Cd68	Clec2d	Serpinb9	Cav1	Tuba1c	Hmox1	Ehd2	Hk2	Emid1	Irf5	Ccr5	Tmem198b	Svil	Glipr2	B4galt1	Nupr1	Abcc4	Apold1	Hspa12b	Tnfrsf12a	Pdpn	Tagln	Ptgs2	Pros1	Acer2	Rcor2	Lag3	Dgka	Nhlrc3	Il6ra	Nedd9	Slc31a2	Dennd3	Drc1
C1	imnune, TNF, IL12, IL1B	inflammatory response; regulation of tumor necrosis factor production; regulation of interleukin-12 production; interleukin-1 beta production; Neutrophil degranulation; intrinsic apoptotic signaling pathway	Ms4a6d	Serpine1	C1s1	Casp4	Clcf1	Ikbke	Loxl2	Upp1	Pla1a	Gm49391	Apobr	Timp1	Igsf6	Gimap8	Clca3a1	Clec4a3	Fas	Ctla2b	B3gnt3	Smpdl3b	Acp5	Gpr84	Cd109	Rubcnl	Trim5	Zfp992	Gimap5	Pqlc3	Tmem106a	Sp140	Pirb	Myo1g	Tnfaip2	H2-T24	Ptx3	AB124611	Rgs1	Crybg1	Neurl3	Dusp2	Csf2rb2	Naip2	Ccr2	Ncf4	Ccrl2	Ccl3	Treml2
C2	immune, T, TNF, acute	inflammatory response; T cell activation; TNF signaling pathway; acute inflammatory response	Tnf	Clec4e	Dpep2	Prf1	Stra6l	Wisp2	Cd200r4	Ifitm6	Il1r2	Saa3	Chil3	Ms4a4a	Gpr55	Fasl	Sectm1a	Itih4	Ccl11	Mmp8	Slc10a6	F10	Mefv	Il12b	Lif	Gpr171	Sirpb1b	Slfn3	Pira2	Apoc2	Cd244a	Wfdc17	Adgre4	H2-Q10	Fosl1	Zc3h12d	Ifng	Osm	Hsh2d	Pdcd1	Treml4	Klrb1b	Ctla4	Soat2	Ccr7	P2ry10	Gm8369	Klrc1	Ccl8
C3	immune, IL17, TNF	adaptive immune response; Th17; interleukin-2 production; TNFs bind their physiological receptors; neutrophil chemotaxis	Ccr1	Il7r	P2ry2	Tnfrsf9	Has2	Tnfrsf4	Abca17	Fam169b	Myct1	Plek2	Akr1b8	Slc35d2	Epcam	S100a8	Cnn1	Siglece	Vdr	Htra4	Dyrk4	Adgrg3	Drd4	Tnn	Upk1a	Spdef	Snai1	Tecta	Nod2	Pla2r1	Nlrp1b	Mcemp1	Tbx21	Kcnn4	Trib3	Gimap9	5430427O19Rik	Gm2564	Chaf1b	Dennd2d	Grap2	Gm13212	Cd247	Tlr6	Slamf6	Il2ra	Ms4a14	Batf	Cd28
C4	metabolic	metabolic	Slc13a5	Pcdhga12	Cdc25b	Slc24a4	Map3k13	Adra1d	Col26a1	Sspn	Rab7b	Arid3a	Barx2	Smoc2	Adamts20	Rest	Clic5	Lamc2	Mdfic	Creb3l1	Zfp991	Vasn	Pcdha7	Blnk	C1qtnf12	Gpatch3	Lpar6	Pdgfc	Zscan25	Fndc9	Cgn	Cish	Calcrl	Gdpd2	Amn	Capn3	Nrg2	Serinc2	Msrb3	Pcdha3	Grp	Ctsk	Nt5e	Aldh3b1	Nipal4	Fhdc1	Map3k6	Efcab6	Cyp27a1
D1	metabolic	cell fate commitment; regulation of hormone metabolic process	Gm14440	Gm26920	Hoxa3	C1ql4	Evx2	Tnp2	Prm1	Fev	Gm28551	Myl2	Hoxb8	Hoxd3	Hoxc5	Prrxl1	Hoxa2	Foxa1	Gm8104	Elf5	Rtl3	Gm4491	Irx4	Evx1	Ttc30a2	Gpx6	4933405L10Rik	Pth2	Cd209f	Tspan1	Klb	Fgl1	Fam227b	Fam81b	Pbp2	4833423E24Rik	Tex38	Ankdd1b	Uts2b	Helt	Irgc1	Trim15	Patl2	Gm44579	Gm3095	Gdf6	Nxf3	Serpina3c	Cmtm2a
D2	metabolic	proteoglycan metabolic process; glycoprotein metabolic process	Cntn6	Chadl	Rnase4	Myo1e	Hbegf	Ecel1	Mycl	Stxbp3	Ryr1	Gadd45b	Apln	Pqlc1	Cast	Fndc3b	Kif17	Crem	Inhba	Dlk2	Gm19410	Brms1	Traf4	Grm3	Sulf1	Tgfb1i1	Tm7sf2	Slc7a2	Il17ra	Ncam2	Cdh20	Fbxo32	Ppp1r26	Srd5a1	Tlcd1	Gamt	Uap1l1	Fmod	Fstl4	Mchr1	Slc16a6	Lpp	Smim3	Ephb3	Tiparp	Sstr2	Ret	Rara	Kcnt2
D3	cell cycle	nuclear division; negative regulation of defense response; regulation of defense response to virus by host	Nos2	Hmcn2	Lpin3	Rflna	Procr	Igf2bp2	Dram1	Sstr4	Mmp19	Mustn1	Adamts14	Asprv1	Cd1d1	Smagp	Cdsn	Nradd	Nnmt	Slc4a11	Adgrf4	Sdcbp2	Clec4a2	Gpr160	Tmem154	Ppl	Traf3ip2	Tnfrsf23	Rtbdn	Gldn	Hist1h1e	Atp2c2	Sec16b	Lefty2	Scara5	Msc	Osgin1	Irak3	Itga11	Dnah12	B3gnt7	S100a3	Dsc2	Myzap	Col4a4	Col14a1	Oacyl	Nt5c1a	C8g
D4	cell cycle	positive regulation of neutrophil migration; NAD biosynthetic process; Cell Cycle	Prg4	F13a1	Sh3rf2	Crabp2	Wisp1	Gal	Zfp97	Car13	Slc6a4	Zfp53	Lamb3	Smyd1	Nt5dc1	Rbm47	Gna15	Scx	Chrna3	Tfb1m	Mcub	Gpr150	Ido1	Dmkn	Slc22a3	Bbox1	Antxr2	Pawr	Zfp109	P3h2	P2rx5	Rxfp3	Ccl9	Cped1	Grem1	Gm19345	Ngf	Alox8	Gm20075	Adrb2	Zfp184	Jsrp1	Pgbd1	Zfp677	Zfp354b	Mypn	Rtl4	Has3	Kcnj14
E1	neuron development	midbrain development; hindbrain development; myeloid leukocyte differentiation	En1	Chrna6	Fstl3	Mpzl2	Egfl6	Tmem74	Prr15	Chrnb3	Dcaf12l2	Slc6a2	Myadml2	Gpr151	Fgf18	Zfp456	Xlr3a	Wnt9b	Zfp54	Actrt3	Agtr2	Usp51	AC087559.2	3110082J24Rik	Fam221a	Lefty1	Tmco5	Lmx1b	Ccdc146	Liph	F2rl2	Nlrp10	BC035044	Tdgf1	Il17re	Pou4f2	Baiap2l1	Ush1g	Myh15	Pax7	Casq1	Tekt4	Cideb	Cd163	Actn3	Cmtm8	Gnmt	Ucp3	Foxb1
E2	neuron development	neuron fate determination; post-translational protein modification; negative regulation of protein ubiquitination	Plk5	Pgr	Ddit4l	Kctd8	Smad9	Arhgef19	Il33	Htr1b	Sncg	Krt9	Ing5	Hexim2	Rxfp1	Cd38	Gnpnat1	Dcdc2a	Serf1	Dnajc4	Nts	Gm21981	Acvr1c	Fmo1	Tkfc	Rlbp1	Ciart	Fcrls	Wnt9a	Tekt5	Palld	Spry3	Gadd45a	Hes1	Siglech	Pcdha9	1700001L19Rik	Metrnl	Cited4	Sox21	Zfp189	Paqr6	Ogn	Dtl	Igfn1	Card19	Ghr	Bag2	Acy1
E3	neuron development	Neuronal System	Bcan	Rasl10b	Crmp1	6430548M08Rik	Camkk2	Gpr37l1	Kalrn	Mt2	Tpm1	Efhd2	Vim	Slc2a1	Ajm1	Egr1	S100b	Hdac5	Slc4a3	Rusc1	Apc2	B3gat1	Penk	Npc2	Pcbp4	Slc4a4	Pygb	Igf2	Asrgl1	Mmd2	Slc6a11	Scd1	Gad2	AI593442	Mast1	Rgs5	Iqsec3	Gria3	Mpp2	Fndc5	Tenm4	Agrn	Apod	Selenop	Plekhb1	Glud1	Ddx24	Lmtk3	Vamp1
E4	neuron development	diencephalon development	Mycn	Lhx9	Gm45871	Ldb3	Ahnak2	Tnfaip6	Ankrd55	Ppp1r3g	Cyp4f14	BC030500	Irx2	Fibin	Fzd9	Opn3	Zfp105	Palm2	Kcns3	Gli1	Pcdhb12	Calhm5	Fam131c	Kcnh5	Zbed5	Cst6	Psrc1	Kcnk4	Zfp959	Sptssb	Esr1	Spsb2	Tcap	Mab21l2	Zfp51	Pgam2	Fgf10	Gulp1	Nedd1	Mcf2	Tirap	Pcdhb3	Cldn1	Ttpa	Ppp1r13l	Pard6b	Zfp52	Serpinb1a	Clec3b
F1	neuron development	synapse organization; neuron apoptotic process	Aldoc	Sptbn2	Mef2c	Cdk5r2	Zbtb18	Rph3a	Jph4	Mt1	Nptx1	Vgf	Osbpl1a	Nfix	Scg2	Klf9	Scd2	B2m	H2-D1	Spock2	Ctsb	Pcsk1n	Gfap	Ndrg2	Ttr	Ly6e	Fam107a	Sdc3	Mal	Mag	Hspa5	Etnk1	Sirt2	Cldn11	Cd47	Gls	G3bp2	Cst3	Dynll2	Tspan7	Agap2	Gpm6b	Adcy1	Thra	Ptms	Stmn3	Cnp	Dlg4	Tubb5
F2	neuron development	positive regulation of nervous system development; regulation of neurotransmitter levels	Dio2	Lrrn1	Pcx	Nwd1	Nol4	Bhlhe22	Syt3	Idi1	Rock1	Gjb6	Nr4a1	Peg10	Fam213b	Pdrg1	Tmem229a	Tril	Rnh1	Tbc1d30	Slain1	Slitrk1	Adk	Rin1	Gabra5	Slc25a18	Trib2	Dusp6	Sox8	Rgma	Prkab2	Ankrd13d	Kcnv1	Idh1	Megf11	Sorcs3	Grin3a	Rab4a	Gal3st3	Akap7	Fa2h	Pnma2	Lrrtm1	Map6d1	Nwd2	Maoa	Chst11	Lifr	Prr18
F3	communication between neurons	communication between neurons	Mbp	Slc1a2	mt-Cytb	mt-Nd4	mt-Nd1	mt-Co3	Plp1	mt-Nd5	Mobp	Atp1a2	Glul	Apoe	Cpe	Tuba1a	Ckb	Sparcl1	Cplx2	Tubb4a	mt-Co1	mt-Co2	mt-Nd2	mt-Atp6	Calm3	Snhg11
F4	synapse pruning	synapse pruning; Axon guidance	Col4a1	Col4a2	Ucp2	Nptx2	Tbc1d16	Sdc4	B4galt2	Dennd6b	Col6a1	Cdkn1a	Ahnak	Plat	Plppr3	Ephb6	Tmem145	Pttg1ip	Pxdn	Igsf21	Ece1	Ltbp4	Carmil3	Gnptab	Abca1	Col9a3	Slc38a3	Fkbp5	Vcam1	Crocc	Slc7a4	Sema4g	Wdfy1	Tns1	Igfbp3	Fads2	Rhbdl1	Akap13	Ctss	Stat2	Tapbp	Trafd1	C1qb	Znfx1	Ogfr	C1qa	Ctsz	Slc7a5	C1qc
G1	Membrane transport	Membrane transport	Timp3	Hlf	Kcnj9	Mpped1	Chrm1	Epha4	Fam126b	Celf3	Dhcr24	Fut9	Wfs1	Scrt1	Kcnh3	Fgf13	Mfge8	Srxn1	Plch2	Camkk1	Kcnj3	Ehd3	Scn3b	Lgi2	Gpd1l	Actn1	Hmga1	Ntsr2	Gpd1	Akap2	Nr2f1	Deaf1	Il6st	Igfbp4	Cd63	Faah	Cacng3	Panx2	Elovl6	Pmepa1	Ets2	Bcl11a	Etv5	Slc7a14	Ccdc136	Vstm2a	Ociad2	Fxyd7	Gabrd
G2	MAPK; leukocyte differentiation	MAPK cascade; leukocyte differentiation	Serpina3n	Fam129b	Ano6	Litaf	Cxadr	Ctgf	Neurl1b	Csf1	S100a10	Lgals8	Tet2	Anxa2	Scube1	Nxph3	Slc35f6	Cavin1	Mertk	Coro6	Cflar	Cckbr	Pdyn	Qsox1	Gjc2	Plekha2	Ankrd24	Mvp	Gadd45g	Cstb	Mdga1	Sema6c	Slc39a14	Ppp1r14c	Sstr3	Cfh	Tmem119	Klf10	Klhdc8b	Rin2	Spsb1	Ehd4	Hbp1	Syt6	Abcc8	S100a6	Rasa2	Ssh1	Nckap1l
G3	apoptotic, negative Notch	regulation of endothelial cell apoptotic process; negative regulation of Notch signaling pathway	Ctla2a	Socs3	Tmem252	Sema3g	Osmr	Cyyr1	Clec14a	Hif3a	Col5a3	Angptl4	Gata2	Pear1	Ephb4	Cdh24	Atp13a5	Tinagl1	Shroom4	Emcn	Adcy4	Col20a1	Fndc1	Arhgef5	Lama1	L3mbtl1	Col6a3	Ly75	Robo4	Piezo1	Kif26a	Lnpep	Fzd6	Rhbdf2	Megf6	Edn1	Sox17	Trim47	Cd248	Mmrn2	Prkd2	Kcp	Myh11	Flt4	Gm28043	Nostrin	Slc1a5	Depp1	Plekhg2
G4	GPCRs, Complement cascade	G protein-coupled receptor signaling pathway; Complement cascade	Gkn3	5730522E02Rik	3110021N24Rik	Mc3r	Fermt1	Pnmt	Rln3	Prss22	1700014D04Rik	Fgf3	Smim5	Dmrt2	Glt28d2	Card14	Hrc	Slc25a21	Slc23a3	Slc36a2	Gadl1	Pkd2l1	Gckr	Erv3	Pirt	6430628N08Rik	Epx	Hsf2bp	Il20ra	Rab38	Irx6	Cryba2	Ankdd1a	Col10a1	Tmprss6	Pf4	Colec11	Gm9925	H2-Ob	Cbr2	Nphs1	Adprhl1	Otoa	Lrmda	1700003F12Rik	CR974586.2	Calr4	Magix	Crb3
H1	positive proliferation, negative response ROS	positive regulation of epithelial cell proliferation; negative regulation of response to reactive oxygen species	Spp1	Acot11	Gpr37	Slc39a12	Egr4	Hdac9	St6gal2	Ntng1	Cdh8	Esrrg	Cbs	AI413582	AI464131	Pygm	Bdnf	Fgf11	Nr4a2	Thrsp	Gpr83	Fn3krp	Fn3k	Dram2	Lrrtm4	Fam241b	Cdh10	Btbd17	Shd	Rnf182	Cib2	Sgpp2	Fkbp1b	Adra2a	Adcy8	Fibcd1	Pou3f2	Kcng1	Nr4a3	Prodh	Slc7a10	Igfbp6	Hapln1	Pde7b	Cavin3	Grhpr	Ramp3	Tpbg	Nkain4
H2	negative IL1, JNK	negative regulation of interleukin-1 production; JNK cascade	Pcdhga5	Sstr1	Mecom	Castor1	Edn3	Pla2g3	Tram2	Obscn	Aqp1	St6galnac2	Paqr5	Sdc1	Adam33	Ceacam1	BC028528	Tnxb	Masp1	Podn	Vsig10	Adamts17	Ssc5d	Adra1a	Ggt5	Pip5kl1	Slc26a8	Pcsk4	Lepr	Srarp	Cracr2b	Gipr	Mmp2	Ston1	Trpv4	Vegfc	Des	Tsku	Ccbe1	Lct	Slc22a21	Atp8b1	Acad10	Cdh23	Trpc5	Gpr182	Cyp11a1	Notum	Layn
H3		Extracellular matrix organization; integrin-mediated signaling pathway	Ly6c1	Ptprb	Vwf	Tgm2	Adgrf5	Sbno2	Podxl	Eln	Cd93	Hspg2	Abcb1a	Tagln2	Adgrl4	Pecam1	Plxna3	Bgn	Ccdc141	Ace	Mgp	Acvrl1	Cp	Man2a1	Itgam	Anxa3	Itga1	Col3a1	Entpd1	Notch4	Lama5	Vipr1	Igfbp7	Robo3	Apcdd1	Tcirg1	Pml	Lamb2	Unc93b1	Pld4	Ctsc	Tgfbr2	Slco2b1	Trim56	Rasa4	Tle2	Ctsh	Chrd	Dock6
	immune
	metabolic
	cell cycle
	neuron
[truncated: 203 more columns]
