# Supplementary material for: Immune profiles in mouse brain and testes infected by Zika virus with variable pathogenicity
Source: Front Cell Infect Microbiol. 2022 Aug 4;12:948980. doi: 10.3389/fcimb.2022.948980 (PMC9385972; doi:10.3389/fcimb.2022.948980)
Supplement: Supplementary file 5 [file DataSheet_2.xls]

## Sheet: Supplementary table2
Table S2. Differential proteins between Zika-infected and normal mice brain
Raw.name	Label	Ensembl_gene_id	Entrezgene_id	Gene_biotype	Description	Case1	Case2	Contol1	Control2	Control3	Pool_Case	Pool_Control	FC_Perc	Pval_Perc	Qval_Perc
A9UMV8	H2afj	ENSMUSG00000060032	232440	protein_coding	H2A histone family, member J [Source:MGI Symbol;Acc:MGI:3606192]	0.782271	0.720429	0.567645	0.627489	0.553965	0.659054	0.496315	1.28869	0.0456076	1
B5DGQ7	Eno3	ENSMUSG00000060600	13808	protein_coding	enolase 3, beta muscle [Source:MGI Symbol;Acc:MGI:95395]	1.96733	1.99951	1.54254	1.73422	1.61172	1.75536	1.62334	1.2172	0.0182274	1
O08749	Dld	ENSMUSG00000020664	13382	protein_coding	dihydrolipoamide dehydrogenase [Source:MGI Symbol;Acc:MGI:107450]	0.258503	0.26777	0.229429	0.220905	0.245538	0.205557	0.194933	1.13442	0.0363696	1
O35737	Hnrnph1	ENSMUSG00000007850	59013	protein_coding	heterogeneous nuclear ribonucleoprotein H1 [Source:MGI Symbol;Acc:MGI:1891925]	4.48472	4.70909	3.6625	4.13409	3.55126	4.05604	3.34314	1.21527	0.0313606	1
O88704	Hcn1	ENSMUSG00000021730	15165	protein_coding	hyperpolarization-activated, cyclic nucleotide-gated K+ 1 [Source:MGI Symbol;Acc:MGI:1096392]	0.434345	0.420781	0.486055	0.564373	0.527873	0.430893	0.450409	-1.23046	0.040158	1
P01831	Thy1	ENSMUSG00000032011	21838	protein_coding	thymus cell antigen 1, theta [Source:MGI Symbol;Acc:MGI:98747]	0.646257	0.690942	0.845889	0.793351	0.758022	0.644926	0.679939	-1.19517	0.0335404	1
P02262	H2ac1	NA	NA	NA	NA	0.782271	0.720429	0.567645	0.627489	0.553965	0.659054	0.496315	1.28869	0.0456076	1
P02769	Alb	ENSMUSG00000029368	11657	protein_coding	albumin [Source:MGI Symbol;Acc:MGI:87991]	0.55533	0.567417	0.387728	0.380897	0.351915	0.417471	0.343296	1.50295	0.000818061	1
P02993	Eef1a1	ENSMUSG00000037742	13627	protein_coding	eukaryotic translation elongation factor 1 alpha 1 [Source:MGI Symbol;Acc:MGI:1096881]	0.997189	0.954727	0.716182	0.860871	0.756684	0.7749	0.665967	1.25459	0.0302724	1
P06871	Prss1	ENSMUSG00000062751	114228	protein_coding	protease, serine 1 (trypsin 1) [Source:MGI Symbol;Acc:MGI:98839]	1.75166	1.7668	1.55649	1.62487	1.51337	1.67412	1.44237	1.12417	0.0222375	1
P07901	Hsp90aa1	ENSMUSG00000021270	15519	protein_coding	heat shock protein 90, alpha (cytosolic), class A member 1 [Source:MGI Symbol;Acc:MGI:96250]	2.16797	2.15491	1.85496	1.81788	1.597	1.94537	1.71448	1.23046	0.0366049	1
P08113	Hsp90b1	ENSMUSG00000020048	22027	protein_coding	heat shock protein 90, beta (Grp94), member 1 [Source:MGI Symbol;Acc:MGI:98817]	1.66223	1.72138	1.44631	1.56762	1.35748	1.67977	1.35256	1.16105	0.0463006	1
P08553	Nefm	ENSMUSG00000022054	18040	protein_coding	neurofilament, medium polypeptide [Source:MGI Symbol;Acc:MGI:97314]	0.644002	0.643923	0.51116	0.547493	0.511816	0.594067	0.476356	1.23013	0.00978103	1
P09041	Pgk2	ENSMUSG00000031233	18663	protein_coding	phosphoglycerate kinase 2 [Source:MGI Symbol;Acc:MGI:97563]	0.33966	0.354636	0.286612	0.290626	0.240854	0.283259	0.258802	1.27301	0.0295439	1
P09103	P4hb	ENSMUSG00000025130	18453	protein_coding	prolyl 4-hydroxylase, beta polypeptide [Source:MGI Symbol;Acc:MGI:97464]	0.223935	0.237486	0.202232	0.190815	0.175958	0.177302	0.180297	1.21639	0.0302885	1
P09405	Ncl	ENSMUSG00000026234	17975	protein_coding	nucleolin [Source:MGI Symbol;Acc:MGI:97286]	4.89727	4.7059	3.6611	3.82438	3.43351	4.21074	3.36776	1.31924	0.00482485	1
P09528	Fth1	ENSMUSG00000024661	14319	protein_coding	ferritin heavy polypeptide 1 [Source:MGI Symbol;Acc:MGI:95588]	0.201392	0.217563	0.141563	0.147515	0.135815	0.161055	0.155681	1.47904	0.0435002	1
P0CQ97	Ddx39b	ENSMUSG00000019432	53817	protein_coding	DEAD (Asp-Glu-Ala-Asp) box polypeptide 39B [Source:MGI Symbol;Acc:MGI:99240]	0.855163	0.903724	0.69805	0.783811	0.703161	0.769249	0.643347	1.20746	0.0286114	1
P10809	Hspd1	ENSMUSG00000025980	15510	protein_coding	heat shock protein 1 (chaperonin) [Source:MGI Symbol;Acc:MGI:96242]	0.873949	0.835187	0.68759	0.707484	0.579389	0.689428	0.634698	1.29843	0.0254539	1
P11216	Pygb	ENSMUSG00000033059	110078	protein_coding	brain glycogen phosphorylase [Source:MGI Symbol;Acc:MGI:97828]	1.54576	1.68233	1.27546	1.3225	1.15276	1.36826	1.13634	1.29099	0.0468654	1
P12682	Hmgb1	ENSMUSG00000066551	100862258	protein_coding	high mobility group box 1 [Source:MGI Symbol;Acc:MGI:96113]	1.3624	1.34044	1.14784	1.21828	1.15409	1.27007	1.07114	1.15171	0.00756506	1
P14148	Rpl7	ENSMUSG00000043716	19989	protein_coding	ribosomal protein L7 [Source:MGI Symbol;Acc:MGI:98073]	0.167576	0.172935	0.12901	0.0998111	0.114406	0.166706	0.105118	1.48813	0.0155347	1
P14824	Anxa6	ENSMUSG00000018340	11749	protein_coding	annexin A6 [Source:MGI Symbol;Acc:MGI:88255]	1.18205	1.13723	1.053	0.990772	0.958065	1.14434	0.867554	1.15893	0.0218473	1
P15791	Camk2d	ENSMUSG00000053819	108058	protein_coding	calcium/calmodulin-dependent protein kinase II, delta [Source:MGI Symbol;Acc:MGI:1341265]	0.395269	0.386513	0.350769	0.320716	0.326492	0.336944	0.303378	1.17505	0.013725	1
P20029	Hspa5	ENSMUSG00000026864	14828	protein_coding	heat shock protein 5 [Source:MGI Symbol;Acc:MGI:95835]	2.14091	2.15252	1.72386	1.71293	1.64985	1.84436	1.4457	1.26609	0.00159817	1
P20152	Vim	ENSMUSG00000026728	22352	protein_coding	vimentin [Source:MGI Symbol;Acc:MGI:98932]	1.04754	1.02406	0.493029	0.641433	0.519175	0.996704	0.516274	1.87913	0.00616734	1
P22752	H2ac11	NA	NA	NA	NA	0.782271	0.720429	0.567645	0.627489	0.553965	0.659054	0.496315	1.28869	0.0456076	1
P27048	Snrpb	ENSMUSG00000027404	20638	protein_coding	small nuclear ribonucleoprotein B [Source:MGI Symbol;Acc:MGI:98342]	0.613192	0.562636	0.46374	0.493184	0.420157	0.52908	0.456397	1.28078	0.0465007	1
P30681	Hmgb2	ENSMUSG00000054717	97165	protein_coding	high mobility group box 2 [Source:MGI Symbol;Acc:MGI:96157]	1.3624	1.34044	1.14784	1.21828	1.15409	1.27007	1.07114	1.15171	0.00756506	1
P35565	Canx	ENSMUSG00000020368	12330	protein_coding	calnexin [Source:MGI Symbol;Acc:MGI:88261]	1.89443	1.85048	1.36054	1.60065	1.38692	1.49612	1.21285	1.29191	0.0239857	1
P47757	Capzb	ENSMUSG00000028745	12345	protein_coding	capping protein (actin filament) muscle Z-line, beta [Source:MGI Symbol;Acc:MGI:104652]	0.308099	0.317977	0.279639	0.266408	0.275645	0.292442	0.270113	1.1429	0.0193467	1
P51903	Pgk1	ENSMUSG00000062070	18655	protein_coding	phosphoglycerate kinase 1 [Source:MGI Symbol;Acc:MGI:97555]	0.33966	0.354636	0.286612	0.290626	0.240854	0.283259	0.258802	1.27301	0.0295439	1
P62831	Rpl23	ENSMUSG00000071415	100044627	protein_coding	ribosomal protein L23 [Source:MGI Symbol;Acc:MGI:1929455]	1.42928	1.33805	1.12344	1.20727	1.0156	1.15423	1.07247	1.24047	0.0347345	1
P63163	Snrpn	ENSMUSG00000102252	20646	protein_coding	small nuclear ribonucleoprotein N [Source:MGI Symbol;Acc:MGI:98347]	0.613192	0.562636	0.46374	0.493184	0.420157	0.52908	0.456397	1.28078	0.0465007	1
P91849	H4c14	NA	NA	NA	NA	0.284804	0.283709	0.241284	0.212832	0.225467	0.262067	0.213562	1.25484	0.0193545	1
Q04447	Ckb	ENSMUSG00000001270	12709	protein_coding	creatine kinase, brain [Source:MGI Symbol;Acc:MGI:88407]	8.00457	7.62905	8.94704	8.85897	8.43927	7.47422	8.86515	-1.11918	0.0493696	1
Q07955	Srsf1	ENSMUSG00000098301	110809	protein_coding	serine/arginine-rich splicing factor 1 [Source:MGI Symbol;Acc:MGI:98283]	1.01823	1.07666	0.804048	0.919583	0.772741	0.935249	0.773746	1.25876	0.0276355	1
Q0VC68	Sept5	ENSMUSG00000072214	18951	protein_coding	septin 5 [Source:MGI Symbol;Acc:MGI:1195461]	0.0758976	0.0868658	0.106695	0.130635	0.107715	0.077702	0.0878199	-1.41328	0.0388453	1
Q13185	Cbx3	ENSMUSG00000029836	12417	protein_coding	chromobox 3 [Source:MGI Symbol;Acc:MGI:108515]	0.338158	0.314789	0.218271	0.237051	0.25758	0.240876	0.202252	1.37385	0.0171705	1
Q16777	H2ac19	NA	NA	NA	NA	0.782271	0.720429	0.567645	0.627489	0.553965	0.659054	0.496315	1.28869	0.0456076	1
Q3ZD69	Lmna	ENSMUSG00000028063	16905	protein_coding	lamin A [Source:MGI Symbol;Acc:MGI:96794]	0.577874	0.562636	0.458161	0.460158	0.386705	0.431599	0.391198	1.31091	0.0227924	1
Q5XIH7	Phb2	ENSMUSG00000004264	12034	protein_coding	prohibitin 2 [Source:MGI Symbol;Acc:MGI:102520]	0.868689	0.851126	0.778246	0.811699	0.75267	0.720509	0.657318	1.10121	0.0295954	1
Q61233	Lcp1	ENSMUSG00000021998	18826	protein_coding	lymphocyte cytosolic protein 1 [Source:MGI Symbol;Acc:MGI:104808]	0.375731	0.399264	0.222456	0.306772	0.294378	0.353191	0.245496	1.41147	0.0363747	1
Q6FI13	H2ac18	NA	NA	NA	NA	0.782271	0.720429	0.567645	0.627489	0.553965	0.659054	0.496315	1.28869	0.0456076	1
Q7TQF7	Amph	ENSMUSG00000021314	218038	protein_coding	amphiphysin [Source:MGI Symbol;Acc:MGI:103574]	0.345672	0.346666	0.380755	0.391171	0.373993	0.319991	0.335977	-1.10343	0.0181233	1
Q80TZ3	Dnajc6	ENSMUSG00000028528	72685	protein_coding	DnaJ heat shock protein family (Hsp40) member C6 [Source:MGI Symbol;Acc:MGI:1919935]	0.456888	0.473379	0.360532	0.340532	0.303744	0.394161	0.301382	1.38872	0.00768988	1
Q80UG5	Sept9	ENSMUSG00000059248	53860	protein_coding	septin 9 [Source:MGI Symbol;Acc:MGI:1858222]	0.510994	0.53554	0.341006	0.366952	0.359275	0.44502	0.353275	1.47091	0.0106504	1
Q8BFU2	H2aw	NA	NA	NA	NA	0.782271	0.720429	0.567645	0.627489	0.553965	0.659054	0.496315	1.28869	0.0456076	1
Q8BTM8	Flna	ENSMUSG00000031328	192176	protein_coding	filamin, alpha [Source:MGI Symbol;Acc:MGI:95556]	0.997189	1.00972	0.868902	0.855733	0.768727	0.887921	0.701228	1.20735	0.0278916	1
Q8CGP5	H2ac10	NA	NA	NA	NA	0.782271	0.720429	0.567645	0.627489	0.553965	0.659054	0.496315	1.28869	0.0456076	1
Q8CGP6	H2ac12	NA	NA	NA	NA	0.782271	0.720429	0.567645	0.627489	0.553965	0.659054	0.496315	1.28869	0.0456076	1
Q8CGP7	H2ac15	NA	NA	NA	NA	0.782271	0.720429	0.567645	0.627489	0.553965	0.659054	0.496315	1.28869	0.0456076	1
Q8VDW0	Ddx39	ENSMUSG00000005481	68278	protein_coding	DEAD (Asp-Glu-Ala-Asp) box polypeptide 39 [Source:MGI Symbol;Acc:MGI:1915528]	0.855163	0.903724	0.69805	0.783811	0.703161	0.769249	0.643347	1.20746	0.0286114	1
Q90635	Dpysl2	ENSMUSG00000022048	12934	protein_coding	dihydropyrimidinase-like 2 [Source:MGI Symbol;Acc:MGI:1349763]	0.507236	0.546697	0.428175	0.455021	0.393396	0.368025	0.424463	1.23838	0.0440923	1
Q90705	Eef1a2	ENSMUSG00000016349	13628	protein_coding	eukaryotic translation elongation factor 1 alpha 2 [Source:MGI Symbol;Acc:MGI:1096317]	0.269775	0.286896	0.202232	0.2143	0.192684	0.183659	0.214893	1.37062	0.0178172	1
Q99878	H2ac14	NA	NA	NA	NA	0.782271	0.720429	0.567645	0.627489	0.553965	0.659054	0.496315	1.28869	0.0456076	1
Q99K51	Pls3	ENSMUSG00000016382	102866	protein_coding	plastin 3 (T-isoform) [Source:MGI Symbol;Acc:MGI:104807]	0.375731	0.399264	0.222456	0.306772	0.294378	0.353191	0.245496	1.41147	0.0363747	1
Q9CZY3	Ube2v1	ENSMUSG00000078923	66589	protein_coding	ubiquitin-conjugating enzyme E2 variant 1 [Source:MGI Symbol;Acc:MGI:1913839]	1.32182	1.35877	1.12762	1.13462	1.17684	1.162	1.12902	1.16918	0.009682	1
Q9D2M8	Ube2v2	ENSMUSG00000022674	70620	protein_coding	ubiquitin-conjugating enzyme E2 variant 2 [Source:MGI Symbol;Acc:MGI:1917870]	1.32182	1.35877	1.12762	1.13462	1.17684	1.162	1.12902	1.16918	0.009682	1
Q9DC69	Ndufa9	ENSMUSG00000000399	66108	protein_coding	NADH:ubiquinone oxidoreductase subunit A9 [Source:MGI Symbol;Acc:MGI:1913358]	0.527526	0.531555	0.452582	0.449884	0.450264	0.506475	0.443756	1.17438	0.00542061	1
Q9DCW4	Etfb	ENSMUSG00000004610	110826	protein_coding	electron transferring flavoprotein, beta polypeptide [Source:MGI Symbol;Acc:MGI:106098]	1.29627	1.29582	0.903769	1.11627	0.903204	1.02778	1.00194	1.33007	0.0453482	1
Q9QYC0	Add1	ENSMUSG00000029106	11518	protein_coding	adducin 1 (alpha) [Source:MGI Symbol;Acc:MGI:87918]	0.67857	0.702099	0.527199	0.58639	0.569353	0.624441	0.497646	1.23058	0.00886967	1
Q9QZQ1	Afdn	ENSMUSG00000068036	17356	protein_coding	afadin, adherens junction formation factor [Source:MGI Symbol;Acc:MGI:1314653]	1.33009	1.2743	1.07113	1.16471	1.12399	1.08288	1.08577	1.16273	0.0247946	1
Q9R0Y5	Ak1	ENSMUSG00000026817	11636	protein_coding	adenylate kinase 1 [Source:MGI Symbol;Acc:MGI:87977]	3.33949	3.61808	2.28034	2.39326	2.13022	3.2098	2.3066	1.53389	0.0294913	1
Q9W7L1	Eno1	ENSMUSG00000063524	13806	protein_coding	enolase 1, alpha non-neuron [Source:MGI Symbol;Acc:MGI:95393]	1.0558	1.09897	0.981176	0.926188	0.914578	0.977632	0.863562	1.14537	0.026886	1
Q9YHC3	Tubb1	ENSMUSG00000016255	545486	protein_coding	tubulin, beta 1 class VI [Source:MGI Symbol;Acc:MGI:107814]	2.91492	2.90243	3.26431	3.15579	3.24953	2.65176	2.99719	-1.10814	0.00964539	1
Q9Z0E0	Ncdn	ENSMUSG00000028833	26562	protein_coding	neurochondrin [Source:MGI Symbol;Acc:MGI:1347351]	0.169079	0.170544	0.138773	0.150451	0.154548	0.171651	0.138383	1.14796	0.0408192	1
Q9Z0E6	Gbp2	ENSMUSG00000028270	14469	protein_coding	guanylate binding protein 2 [Source:MGI Symbol;Acc:MGI:102772]	0.734929	0.851923	0.251047	0.230446	0.151203	0.623028	0.181627	3.76212	0.025756	1
